# Supplementary material for: Knowledge‐distilled diffusion models for improving cone‐beam CT image quality with meta‐learning under imbalanced data
Source: Med Phys. 2026 Jul 31;53(8):e70530. doi: 10.1002/mp.70530 (PMC13425450; doi:10.1002/mp.70530)
Supplement: Supplementary file 1 — Supporting Information [file MP-53-0-s001.zip]

Archive with 2 entries (2 files):
- Table.docx
- supple.tex
