# Supplementary material for: Knowledge‐distilled diffusion models for improving cone‐beam CT image quality with meta‐learning under imbalanced data
Source: Med Phys. 2026 Jul 31;53(8):e70530. doi: 10.1002/mp.70530 (PMC13425450; doi:10.1002/mp.70530)
Supplement: Supplementary file 1 — Supporting Information [file MP-53-0-s001.zip › supple.tex]

\documentclass[11pt]{article}
\usepackage[utf8]{inputenc}
\usepackage{geometry}
\geometry{a4paper, margin=1in}
\usepackage{booktabs}
\usepackage{tabularx}
\usepackage{caption}
\usepackage{amsmath}
\usepackage{graphicx}
\usepackage{multirow}


\renewcommand{\thetable}{S\arabic{table}}
\renewcommand{\thefigure}{S\arabic{figure}}

\begin{document}

\begin{center}
    \Large \textbf{Supplementary Material} \\
    \vspace{0.5cm}
    \large \textbf{Deformable Registration Quality Assurance}
\end{center}
\vspace{0.5cm}

Before evaluating the generative models, the accuracy of the ground-truth pairing was rigorously validated to ensure that Deformable Image Registration (DIR) uncertainty did not significantly confound the model training and evaluation.

Visual QA was conducted using overlays and difference maps (Figure~\ref{fig:dir_qa}). The visualization demonstrated robust alignment of critical anatomical boundaries, such as the chest wall and lung interfaces, transitioning from jagged misalignments to smooth, continuous contours post-DIR. Furthermore, the difference maps (visualized with a diverging colormap) confirmed a substantial reduction in HU prediction errors across the anatomical structures.

To quantitatively verify the physical plausibility and topological preservation of the deformation fields, we computed the Jacobian determinant ($|J|$) for all paired datasets. The percentage of voxels exhibiting unphysical tissue folding ($|J| \le 0$) was strictly limited to \textbf{0.0047\% $\pm$ 0.0176\%} on average across the entire dataset. These minimal folding statistics mathematically confirm that the non-rigid transformations were anatomically highly reliable for establishing paired ground-truth data.

\vspace{0.5cm}
\begin{figure}[h!]
\centering
\includegraphics[width=\textwidth]{fig_supple_1.jpeg}
\caption{Deformable Image Registration Quality Assurance. (Top Row) Target CBCT and overlays before and after DIR. (Bottom Row) Corresponding difference maps (HU) before and after DIR. The DIR effectively resolves boundary misalignments and substantially reduces pixel-wise prediction errors.}
\label{fig:dir_qa}
\end{figure}
\vspace{1cm}


\newpage
\begin{center}
    \large \textbf{Robustness Analysis Across Random Seeds}
\end{center}
\vspace{0.3cm}

To address concerns regarding the optimization stability of the proposed framework under a constrained batch size ($N=1$), we evaluated the robustness of the gradient-based meta-guidance mechanism across three different random seeds (Seeds random1, random2, and random3). This analysis aims to verify whether the performance gains are consistently achieved regardless of the stochastic initialization of the network parameters.

As summarized in Table S1, the \textbf{Proposed} model consistently and significantly outperformed the \textbf{Teacher (70 pts)} baseline (the Knowledge-distilled model trained on 70 patients) across all evaluated seeds. Notably, the SSIM and PSNR showed remarkably small variance across seeds (e.g., Proposed SSIM: $0.9514 \pm 0.0003$), indicating high optimization stability. 

Furthermore, the Proposed model strictly achieved lower MAE across all seeds compared to the baseline. This consistent superiority across all quantitative metrics (MAE, SSIM, PSNR) proves that the meta-guidance mechanism effectively suppresses severe focal errors, such as structural hallucinations or extreme intensity mismatches in high-contrast regions, prioritizing anatomical accuracy without causing optimization divergence.

These results quantitatively confirm that the proposed framework is robust to initialization variance and provides stable clinical performance improvements without relying on simple heuristic stabilization methods like EMA or gradient clipping.

\vspace{0.5cm}

% \begin{table}[h!]
% \centering
% \caption{Robustness evaluation across three different random seeds. The models were trained with a batch size of 1. The results demonstrate that the Proposed model is highly stable to initialization variance, consistently achieving superior structural fidelity (higher SSIM, PSNR) and lower quantitative error (lower MAE) compared to the baseline Teacher model across all seeds. (Reported values indicate the mean on the held-out test set).}
% \label{tab:seed_robustness}
% \renewcommand{\arraystretch}{1.2}
% \footnotesize
% \begin{tabularx}{\textwidth}{cl *{3}{>{\centering\arraybackslash}X}}
% \toprule
% \textbf{Random Seed} & \textbf{Model} & \textbf{MAE (HU)} $\downarrow$ & \textbf{SSIM} $\uparrow$ & \textbf{PSNR (dB)} $\uparrow$ \\
% \midrule
% \multirow{2}{*}{\textbf{Seed random1}} & Teacher (70 pts) & 13.98 & 0.9493 & 30.08 \\
%                                   & Proposed         & \textbf{13.22} & \textbf{0.9516} & \textbf{30.35} \\
% \midrule
% \multirow{2}{*}{\textbf{Seed random2}} & Teacher (70 pts) & 14.04 & 0.9500 & 30.13 \\
%                                   & Proposed         & \textbf{12.92} & \textbf{0.9516} & \textbf{30.30} \\
% \midrule
% \multirow{2}{*}{\textbf{Seed random3}} & Teacher (70 pts) & 15.09 & 0.9500 & 30.10 \\
%                                   & Proposed         & \textbf{13.71} & \textbf{0.9510} & \textbf{30.34} \\
% \midrule
% \multirow{2}{*}{\textbf{Average $\pm$ Std}} & Teacher (70 pts) & 14.37 $\pm$ 0.62 & 0.9498 $\pm$ 0.0004 & 30.10 $\pm$ 0.03 \\
%                                             & Proposed         & \textbf{13.28 $\pm$ 0.40} & \textbf{0.9514 $\pm$ 0.0003} & \textbf{30.33 $\pm$ 0.03} \\
% \bottomrule
% \end{tabularx}
% \end{table}


\newpage
\begin{center}
    \large \textbf{Sensitivity and Stability Analysis of Meta-Guidance}
\end{center}
\vspace{0.3cm}

To investigate the stability of the meta-guidance weighting function (Eq. 7), we conducted an ablation study on the numerical stabilizer $\epsilon$ and the negative truncation operator $\max(0, \cdot)$. 

As shown in Table S2, the framework is highly robust to variations in $\epsilon$. Notably, when $\epsilon$ is sufficiently small ($\epsilon \le 10^{-10}$), the performance metrics perfectly stabilize and remain virtually identical. This confirms that its numerical influence on the gradient calculation becomes negligible. While a slightly larger value ($\epsilon = 10^{-9}$) introduces minor numerical deviations, it exhibits no statistically significant difference (n.s.) compared to the proposed model. This confirms that $10^{-10}$ functions as a safe and optimal numerical safeguard without inadvertently dictating the synthesis quality.

The analysis of the $\max(0, \cdot)$ truncation reveals its critical role in preventing overall performance degradation. When this truncation operator is removed, the model is forced to allow contradictory gradient signals (i.e., negative cosine similarities) from noisy pseudo-labels to update the network. Consequently, this results in an overall drop in quantitative performance, including a \textbf{statistically significant degradation in MAE, SSIM, and PSNR} ($p < 0.01$) and an increase in MAE. This empirical evidence indicates that rather than merely preventing macroscopic divergence, the truncation acts as a necessary micro-directional filter. It ensures that subtle anatomical details are preserved by strictly ignoring detrimental gradient updates, thereby maintaining high structural fidelity.

\vspace{0.5cm}
% \begin{table}[h!]
% \centering
% \caption{Ablation study on the sensitivity and stability of the meta-guidance weighting function (Eq. 7). The asterisk ($^*$) indicates a statistically significant difference compared to the Proposed model ($p < 0.01$, Wilcoxon signed-rank test), while (n.s.) denotes not significant.}
% \label{tab:meta_sensitivity}
% \renewcommand{\arraystretch}{1.2}
% \footnotesize
% \begin{tabularx}{\textwidth}{cl *{3}{>{\centering\arraybackslash}X}}
% \toprule
% \textbf{Component} & \textbf{Configuration} & \textbf{MAE (HU)} $\downarrow$ & \textbf{SSIM} $\uparrow$ & \textbf{PSNR (dB)} $\uparrow$ \\
% \midrule
% \textbf{Baseline} & \textbf{Proposed ($\epsilon = 10^{-10}$)} & \textbf{13.22 $\pm$ 5.52} & \textbf{0.9516 $\pm$ 0.0205} & \textbf{30.35 $\pm$ 3.49} \\
% \midrule
% \multirow{3}{*}{\textbf{Sensitivity}} & Ablation ($\epsilon = 10^{-9}$)  & 13.19 $\pm$ 5.30 & 0.9514 $\pm$ 0.0216 & 30.32 $\pm$ 3.44 \\
% & Ablation ($\epsilon = 10^{-11}$)  & 13.22 $\pm$ 5.52 & 0.9516 $\pm$ 0.0205 & 30.35 $\pm$ 3.49 \\
%  & Ablation ($\epsilon = 10^{-12}$)  & 13.22 $\pm$ 5.52 &0.9516 $\pm$ 0.0205  & 30.35 $\pm$ 3.49 \\
% \midrule
% \textbf{Truncation} & Without $\max(0, \cdot)$ & 13.42 $\pm$ 5.58$^*$ & 0.9482 $\pm$ 0.0232$^*$ & 30.09 $\pm$ 3.51$^*$ \\
% \bottomrule
% \end{tabularx}
% \end{table}


\newpage
\begin{center}
        \large \textbf{Patient-Level Statistical Analysis}
\end{center}
\vspace{0.5cm}

To explicitly address potential cluster-correlation and independence assumption violations inherent in slice-wise evaluations, we performed a rigorous patient-level statistical analysis as summarized in Table S3. 

Specifically, slice-wise metrics were aggregated by computing the mean per patient, resulting in $N=19$ independent observations. We report the patient-aggregated mean and standard deviation, along with $95\%$ confidence intervals (CI) computed via bootstrapping over the patients ($5000$ resamples, BCa method). Hypothesis testing was conducted using the patient as the unit of analysis via the Wilcoxon signed-rank test.

The patient-level results confirm that the \textbf{Proposed} method yields statistically significant improvements ($p < 0.01$) in both SSIM and PSNR compared to all baseline models, including the strong \textbf{Supervised} and \textbf{Knowledge-distilled} baselines. Interestingly, the MAE differences between the Proposed method and these two baselines were not statistically significant (n.s.). This precisely indicates that our meta-guidance mechanism successfully extracts valuable structural and perceptual representations from the unpaired data (yielding higher SSIM/PSNR) without compromising the strict quantitative HU accuracy established by the supervised baseline.


\vspace{0.5cm}

% \begin{table}[h!]
% \centering
% \caption{Patient-level aggregated quantitative results ($N=19$). Results are formatted as Mean $\pm$ SD [95\% Bootstrap CI]. Lower is better for MAE; higher for SSIM and PSNR. The asterisk ($^*$) indicates a statistically significant difference compared to the \textbf{Proposed} method ($p < 0.01$, Wilcoxon signed-rank test).}
% \label{tab:patient_level_results}
% \footnotesize
% \setlength{\tabcolsep}{3pt}
% \renewcommand{\arraystretch}{1.3}
% \begin{tabularx}{\textwidth}{l *{3}{>{\centering\arraybackslash}X}}
% \toprule
% \textbf{Model} & \textbf{MAE (HU)} $\downarrow$ & \textbf{SSIM} $\uparrow$ & \textbf{PSNR (dB)} $\uparrow$ \\
% \midrule
% \multicolumn{4}{@{}l}{\textit{Input (no training)}} \\
% CBCT (Input) & $42.65 \pm 8.73^*$ \newline $[39.15, 47.04]$ & $0.8293 \pm 0.0265^*$ \newline $[0.8163, 0.8404]$ & $23.64 \pm 1.77^*$ \newline $[22.80, 24.40]$ \\
% \addlinespace[4pt]

% \multicolumn{4}{@{}l}{\textit{Supervised (paired)}} \\
% Pix2pix & $16.25 \pm 3.55^*$ \newline $[15.10, 18.76]$ & $0.9365 \pm 0.0128^*$ \newline $[0.9304, 0.9420]$ & $29.44 \pm 1.84^*$ \newline $[28.23, 30.06]$ \\
% BBDM & $19.01 \pm 3.47^*$ \newline $[17.84, 21.29]$ & $0.9466 \pm 0.0128^*$ \newline $[0.9406, 0.9522]$ & $29.39 \pm 1.94^*$ \newline $[28.20, 30.08]$ \\
% Supervised (80 pts) & $13.37 \pm 3.72$ (n.s.) \newline $[12.20, 16.14]$ & $0.9499 \pm 0.0128^*$ \newline $[0.9435, 0.9552]$ & $30.11 \pm 2.02^*$ \newline $[28.77, 30.79]$ \\
% \addlinespace[4pt]

% \multicolumn{4}{@{}l}{\textit{Unsupervised (unpaired)}} \\
% CycleGAN & $25.27 \pm 8.05^*$ \newline $[22.95, 31.66]$ & $0.8938 \pm 0.0209^*$ \newline $[0.8797, 0.9003]$ & $25.57 \pm 1.59^*$ \newline $[24.67, 26.16]$ \\
% \addlinespace[4pt]

% \multicolumn{4}{@{}l}{\textit{Semi/self-training}} \\
% Knowledge-distilled & $13.37 \pm 3.72$ (n.s.) \newline $[12.22, 16.17]$ & $0.9503 \pm 0.0128^*$ \newline $[0.9438, 0.9556]$ & $30.20 \pm 2.06^*$ \newline $[28.80, 30.88]$ \\
% \textbf{Proposed (ours)} & \textbf{13.22 $\pm$ 3.68} \newline \textbf{[12.05, 15.90]} & \textbf{0.9516 $\pm$ 0.0122} \newline \textbf{[0.9456, 0.9568]} & \textbf{30.35 $\pm$ 2.04} \newline \textbf{[28.96, 31.03]} \\
% \bottomrule
% \end{tabularx}
% \end{table}


\newpage
\vspace{0.5cm}

Furthermore, to align with this internal cohort analysis and address potential non-independence concerns in our external validation, we additionally evaluated the SynthRAD 2025 dataset ($N=20$) on a patient-level basis. Each patient's 3D volume was evaluated as a single independent observation. Because the cross-sectional SynthRAD dataset lacks longitudinal daily fractions, our meta-guidance mechanism could not be applied; thus, the \textbf{Knowledge-distilled} model serves as the primary target for this external validation.

As summarized in Table S4, the Knowledge-distilled model, which leveraged both paired ($n=75$) and unpaired data, demonstrated superior generalization. Statistical significance was assessed using the Wilcoxon signed-rank test with a significance threshold of $\alpha = 0.05$. The Knowledge-distilled model achieved statistically significant improvements in MAE and SSIM compared to the \textbf{Supervised} baseline ($p < 0.05$). While PSNR also improved, the difference was not statistically significant (n.s.). These patient-level aggregated results robustly confirm that our semi-supervised distillation framework effectively enhances structural fidelity and HU accuracy even on external, multi-center datasets.

\vspace{0.5cm}

% \begin{table}[h!]
% \centering
% \caption{Patient-level aggregated quantitative results on the external SynthRAD 2025 dataset ($N=20$). Results are formatted as Mean $\pm$ SD [95\% Bootstrap CI]. The asterisk ($^*$) indicates a statistically significant difference compared to the \textbf{Knowledge-distilled} model ($p < 0.05$, Wilcoxon signed-rank test).}
% \label{tab:external_patient_level}
% \footnotesize
% \setlength{\tabcolsep}{3pt}
% \renewcommand{\arraystretch}{1.3}
% \begin{tabularx}{\textwidth}{l *{3}{>{\centering\arraybackslash}X}}
% \toprule
% \textbf{Model} & \textbf{MAE (HU)} $\downarrow$ & \textbf{SSIM} $\uparrow$ & \textbf{PSNR (dB)} $\uparrow$ \\
% \midrule
% \multicolumn{4}{@{}l}{\textit{Input (no training)}} \\
% CBCT (Input) & $122.34 \pm 59.73^*$ \newline $[96.34, 147.65]$ & $0.7268 \pm 0.1164^*$ \newline $[0.6722, 0.7730]$ & $23.70 \pm 3.65^*$ \newline $[22.21, 25.35]$ \\
% \addlinespace[4pt]

% \multicolumn{4}{@{}l}{\textit{Supervised (paired)}} \\
% Supervised (75 pts) & $50.20 \pm 24.51^*$ \newline $[42.56, 66.44]$ & $0.8414 \pm 0.0975^*$ \newline $[0.7886, 0.8763]$ & $26.69 \pm 2.67$ (n.s.) \newline $[25.43, 27.77]$ \\
% \addlinespace[4pt]

% \multicolumn{4}{@{}l}{\textit{Semi-supervised}} \\
% \textbf{Knowledge-distilled} & \textbf{47.12 $\pm$ 19.78} \newline \textbf{[40.17, 58.04]} & \textbf{0.8479 $\pm$ 0.0894} \newline \textbf{[0.8010, 0.8811]} & \textbf{26.81 $\pm$ 2.68} \newline \textbf{[25.59, 27.93]} \\
% \bottomrule
% \end{tabularx}
% \end{table}


\newpage
\begin{center}
    \large \textbf{Qualitative Visualization: Absolute Difference Maps}
\end{center}
\vspace{0.5cm}

To strengthen the qualitative claims regarding the model's ability to suppress anatomical hallucinations and prior leakage, we provide difference maps ($\text{pCT} - \text{sCT}$) in Figure~\ref{fig:diff_map}. 

As illustrated in Figure~\ref{fig:diff_map}, standard generative models such as Pix2pix and CycleGAN exhibit significant clustered errors (highlighted in red). These clusters often correspond to the erroneous enforcement of pCT-specific features onto the daily CBCT anatomy, a phenomenon known as prior leakage. While the BBDM baseline shows improved performance, it still maintains residual discrepancies in high-contrast regions. 

In contrast, our \textbf{Proposed} model demonstrates a significantly cleaner error profile with the lowest residual discrepancies (predominantly blue). This visually confirms that the meta-guidance mechanism successfully extracts valuable structural representations from unpaired data to preserve the day-of-treatment anatomy while strictly mitigating the generation of hallucinated structures.

\vspace{1cm}

\begin{figure}[h!]
\centering
\includegraphics[width=\textwidth]{fig_supple_2.jpeg}
\caption{Qualitative comparison of absolute difference maps across different synthesis models for representative slices. The color scale represents the error magnitude in HU [-300 to 300], where red indicates high discrepancy and blue indicates high fidelity. The Proposed model achieves superior structural preservation compared to all other baselines.}
\label{fig:diff_map}
\end{figure}

\newpage
\begin{center}
    \large \textbf{Dosimetric Evaluation}
\end{center}
\vspace{0.3cm}
To explicitly quantify the clinical viability and dosimetric accuracy of the synthesized images beyond standard image similarity metrics, a preliminary 3D dosimetric evaluation was conducted. Due to the labor-intensive nature of manual plan recalculation, this was designed as a proof-of-feasibility study on a randomly selected subset of the cohort ($N=3$). Because both the daily CBCT and the synthesized CT have a cropped field of view (FOV), direct full-volume dose calculation on these partial images is not clinically feasible. To address this, we employed an image-replacement strategy: the corresponding cropped region within the original ground-truth pCT was specifically replaced by either the CBCT or the synthesized CT volume. Treatment plans were then recalculated on these composite volumes by an experienced dosimetrist and compared against the original pCT plan. To ensure maximum dosimetric fidelity and prevent spatial interpolation artifacts, global Gamma Index calculations and DVH extractions were performed directly on the absolute physical coordinate grids.

To provide clear clinical context, the dosimetric metrics evaluated in this study are defined as follows:
\begin{itemize}
    \item \textbf{$D_{max}$}: The maximum dose received by the ROI. It serves as a critical indicator for evaluating hotspot safety within the target (PTV) and assessing the maximum radiation exposure to OARs.
    \item \textbf{$D_{98}$}: The dose covering 98\% of the target volume. It represents the near-minimum dose and is a standard metric for assessing whether the tumor receives adequate radiation coverage.
    \item \textbf{$V_{95}$}: The percentage of the target volume receiving at least 95\% of the prescribed dose, indicating target conformity.
    \item \textbf{$V_{x}$ (e.g., $V_5, V_{10}, V_{20}$)}: The percentage of the OAR volume receiving at least $x$ Gy. These are established clinical predictors for radiation-induced toxicities, such as cardiac events (Heart $V_5$, $V_{10}$) or radiation pneumonitis (Lungs $V_{20}$).
\end{itemize}

As shown in Table S5, the proposed framework significantly reduced the HU MAE across all evaluated regions, effectively recovering the physical density required for accurate dose calculation. Notably, the proposed method successfully corrected the systematic errors inherent in CBCT-based dose calculations: it mitigated the underestimation of target coverage in the PTV and the overestimation of low-dose spillage in critical OARs, restoring these metrics to near-ground-truth levels. Furthermore, the global 3mm/3\% Gamma pass rate increased from 92.79\% (CBCT) to 93.08\% (Proposed), confirming that the synthesized images reliably preserve dosimetric integrity.

\vspace{0.5cm}


\newpage 
% \begin{table}[h!]
% \centering
% \caption{Quantitative dosimetric results averaged over the patient cohort ($N=3$). To highlight the most impactful clinical improvements, we focused on physical density (HU MAE), target dose coverage and hotspot metrics (PTV $D_{max}$, $D_{98}$, $V_{95}$), and critical safety metrics for OARs where CBCT typically exhibits significant deviations (Heart $D_{max}$, $V_{5}$, $V_{10}$; Lungs $D_{max}$, $V_{20}$). All values are expressed as Mean $\pm$ Standard Deviation.}
% \label{tab:dosimetric_eval}
% \renewcommand{\arraystretch}{1.3}
% \footnotesize
% \begin{tabularx}{\textwidth}{ll *{3}{>{\centering\arraybackslash}X}}
% \toprule
% \textbf{ROI} & \textbf{Metric} & \textbf{Reference (pCT)} & \textbf{Original CBCT} & \textbf{Proposed pCT} \\
% \midrule
% \textbf{Total PTV} & HU MAE (HU) & -- & 94.05 $\pm$ 19.61 & \textbf{14.75 $\pm$ 3.74} \\
%  & $D_{max}$ (Gy) & 49.58 $\pm$ 0.11 & 49.53 $\pm$ 0.18 & \textbf{49.53 $\pm$ 0.14} \\
%  & $D_{98}$ (Gy) & 38.38 $\pm$ 0.61 & 38.22 $\pm$ 0.77 & \textbf{38.35 $\pm$ 0.72} \\
%  & $V_{95}$ (\%) & 20.67 $\pm$ 4.17 & 20.61 $\pm$ 4.21 & \textbf{20.62 $\pm$ 4.16} \\
% \midrule
% \textbf{Heart} & HU MAE (HU) & -- & 96.27 $\pm$ 19.48 & \textbf{11.31 $\pm$ 2.99} \\
%  & $D_{max}$ (Gy) & 9.43 $\pm$ 8.34 & 10.38 $\pm$ 10.35 & \textbf{9.48 $\pm$ 8.51} \\
%  & $V_{5}$ (\%) & 1.16 $\pm$ 2.00 & 1.37 $\pm$ 2.30 & \textbf{1.18 $\pm$ 2.05} \\
%  & $V_{10}$ (\%) & 0.10 $\pm$ 0.18 & 0.16 $\pm$ 0.27 & \textbf{0.14 $\pm$ 0.24} \\
% \midrule
% \textbf{Lungs} & HU MAE (HU) & -- & 41.49 $\pm$ 8.86 & \textbf{21.75 $\pm$ 10.05} \\
%  & $D_{max}$ (Gy) & 38.98 $\pm$ 3.74 & 39.24 $\pm$ 3.59 & \textbf{38.46 $\pm$ 3.37} \\
%  & $V_{20}$ (\%) & 2.90 $\pm$ 0.72 & 3.03 $\pm$ 0.61 & \textbf{2.94 $\pm$ 0.59} \\
% \midrule
% \textbf{Global} & Gamma 3mm/3\% (\%) & 100.00 & 92.79 $\pm$ 2.54 & \textbf{93.08 $\pm$ 2.72} \\
% \bottomrule
% \end{tabularx}
% \end{table}


\vspace{0.5cm}

\begin{figure}[h!]
\centering
\includegraphics[width=1.0\textwidth]{fig_supple_3.jpeg} 
\caption{Population average DVH for the evaluated cohort ($N=3$). (a) Full-range DVH demonstrates the global consistency of the proposed method. (b) Magnified view of the PTV shows that original CBCT (dotted line) underestimates target coverage, whereas the proposed model (dashed line) restores it to the ground-truth level (solid line). (c) Zoomed-in view of OARs (Heart and Lungs) highlights the mitigation of CBCT-induced dose overestimation. These results visually confirm that our framework accurately reproduces the dosimetric distribution required for safe clinical ART.}
\label{fig:dvh_comparison}
\end{figure}


\newpage
\begin{center}
    \large \textbf{Analysis of Failure Modes}
\end{center}
\vspace{0.3cm}

To transparently discuss the limitations of the proposed framework, Figure~\ref{fig:failure} and Figure~\ref{fig:failure_diff} illustrate representative failure modes and their corresponding voxel-wise difference maps, respectively. These cases highlight scenarios where the model struggles to reconstruct highly detailed or anomalous structures due to severe degradation in the daily CBCT:

\begin{itemize}
    \item \textbf{Case 1: Over-smoothing of Fine Pulmonary Structures.} While fine bronchi and vascular structures are clearly visible in the planning pCT, they are heavily obscured by noise and artifacts in the daily CBCT. Consequently, the diffusion model fails to recover these high-frequency details, resulting in an over-smoothed reconstruction. The corresponding difference map (Figure~\ref{fig:failure_diff}, top) reveals widespread focal deviations (mixed blue and red pixels) within the pulmonary region, quantitatively reflecting the loss of this intricate anatomy.
    \item \textbf{Case 2: Misrepresentation of Surgical Clips.} A high-density surgical clip is present in the anatomy but the generative model struggles to reconstruct its extreme, sharp intensity profile. Instead, it reconstructs the clip with an intensity distribution that incorrectly resembles the surrounding dense breast tissue. This failure is starkly evident in the difference map (Figure~\ref{fig:failure_diff}, middle), which shows a sharp, highly concentrated error peak at the exact location of the clip, demonstrating a severe under-estimation of the metallic HU values.
    \item \textbf{Case 3: Inaccurate Bone Reconstruction due to Severe Artifacts.} Compared to the clear bone boundaries in the pCT, the corresponding rib in the CBCT is heavily blurred and distorted by streak artifacts. This severe degradation disrupts the conditional guidance, leading to an inaccurate and blurry reconstruction of the bony structure. The difference map (Figure~\ref{fig:failure_diff}, bottom) confirms this topological mismatch, exhibiting prominent structured error patterns along the rib boundary where the model failed to accurately align the structures.
\end{itemize}

\begin{figure}[h!]
\centering
\includegraphics[width=1.0\textwidth]{fig_supple_4.jpeg}
\caption{Representative failure cases of the proposed framework. (Case 1) Over-smoothing of fine pulmonary structures due to CBCT noise. (Case 2) Failure to reconstruct the extreme high intensity of a surgical clip, misrepresenting it as dense tissue. (Case 3) Inaccurate and blurred rib reconstruction caused by severe streak artifacts in the input CBCT. All images are visualized with a display window of $[-800, 300]$ HU.}
\label{fig:failure}
\end{figure}

\begin{figure}[h!]
\centering
\includegraphics[width=1.0\textwidth]{fig_supple_5.jpeg}
\caption{Corresponding difference maps for the representative failure cases presented in Figure~\ref{fig:failure}. The Difference maps (pCT $-$ prediction) are displayed using a divergent colormap (blue-white-red). White regions indicate accurate reconstruction (near-zero difference), deep blue regions indicate severe under-estimation, and deep red regions indicate severe over-estimation. The difference window is scaled to $[-500, 500]$ HU.}
\label{fig:failure_diff}
\end{figure}

\end{document}
